# Supplementary material for: Association of Breastfeeding for the First Six Months of Life and Autism Spectrum Disorders: A National Multi-Center Study in China
Source: Nutrients. 2021 Dec 23;14(1):45. doi: 10.3390/nu14010045 (PMC8746572; doi:10.3390/nu14010045)
Supplement: Supplementary file 1 [file nutrients-14-00045-s001.zip]

Archive with 1 entries (1 files):
- nutrients-1518372-supplementary.pdf
